# Supplementary material for: Fucoidans inhibit the formation of post-operative abdominal adhesions in a rat model
Source: PLoS One. 2018 Nov 21;13(11):e0207797. doi: 10.1371/journal.pone.0207797 (PMC6249019; doi:10.1371/journal.pone.0207797)
Supplement: S1 File — (XLSX) [file pone.0207797.s001.xlsx]

## Sheet: Adhesion Data
Model	Agent/Dose	SubQ%	Edge%	Adhesion Score
SQP	40mg SFC Fucoidan	15	10	12.5
SQP	40mg SFC Fucoidan	0	10	5
SQP	40mg SFC Fucoidan	5	5	5
SQP	80mg SFC Fucoidan	20	2.5	11.25
SQP	80mg SFC Fucoidan	5	0	2.5
SQP	80mg SFC Fucoidan	0	0	0
SQP	80mg SFC Fucoidan	15	0	7.5
SQP	80mg SFC Fucoidan	20	5	12.5
SQP	160mg SFC Fucoidan	0	0	0
SQP	160mg SFC Fucoidan	0	0	0
SQP	160mg SFC Fucoidan	0	2.5	1.25
SQP	160mg SFC Fucoidan	5	2.5	3.75
SQP	160mg SFC Fucoidan	0	0	0
SQP	160mg SFC Fucoidan	0	0	0
SQP	50mg PERIDAN	10	10	10
SQP	50mg PERIDAN	0	0	0
SQP	50mg PERIDAN	0	12.5	6.25
SQP	50mg PERIDAN	0	0	0
SQP	50mg PERIDAN	0	0	0
SQP	100mg PERIDAN	0	0	0
SQP	100mg PERIDAN	10	0	5
SQP	100mg PERIDAN	0	0	0
SQP	100mg PERIDAN	10	2.5	6.25
SQP	100mg PERIDAN	10	0	5
SQP	100mg PERIDAN	5	7.5	6.25
Bolus	80mg SFC Fucoidan	5	5	5
Bolus	80mg SFC Fucoidan	20	10	15
Bolus	80mg SFC Fucoidan	10	15	12.5
Bolus	80mg SFC Fucoidan	10	30	20
Bolus	80mg SFC Fucoidan	0	15	7.5
Bolus	40mg PERIDAN	25	25	25
Bolus	40mg PERIDAN	25	60	42.5
Bolus	40mg PERIDAN	10	15	12.5
Bolus	80mg PERIDAN	40	40	40
Bolus	80mg PERIDAN	75	50	62.5
Bolus	80mg PERIDAN	40	70	55
Bolus	80mg PERIDAN	50	75	62.5
Control	Sham	95	95	95
Control	Sham	65	55	60
Control	Sham	100	30	65
Control	Sham	85	75	80
Control	Sham	30	45	37.5
Control	Sham	100	55	77.5
Control	Sham	0	30	15
Control	Sham	50	20	35
Control	Sham	65	30	47.5
Control	Sham	100	100	100
Control	Sham	25	25	25
Control	Sham	30	70	50
Control	Sham	20	25	22.5
Control	Sham	15	30	22.5
Control	Sham	20	50	35
Control	Sham	10	15	12.5
Control	Sham	80	70	75
Control	Sham	75	85	80
Control	Sham	75	80	77.5
Control - SQP	2cc H2O Sham	30	30	30
Control - SQP	2cc H2O Sham	5	5	5
Control - SQP	2cc H2O Sham	60	80	70
Control - SQP	2cc H2O Sham	50	70	60
Control - SQP	2cc H2O Sham	40	35	37.5
Control - SQP	2cc H2O Sham	55	40	47.5
Control - SQP	2cc H2O Sham	75	35	55
Control - SQP	2cc H2O Sham	30	25	27.5
Control - SQP	2cc H2O Sham	75	50	62.5
Control - SQP	2cc H2O Sham	75	20	47.5
Control - SQP	2cc H2O Sham	50	70	60
Control - SQP	2cc H2O Sham	30	15	22.5
Control - SQP	2cc H2O Sham	45	25	35

## Sheet: Coagulation Data
Time Point	Agent/Dose	Route	INR	aPTT
2 Hour	50mg SFC	IP	1.4	66
2.5 Hour	50mg SFC	IP	1.5	59
4 Hour	50mg SFC	IP	2.5	60
4.5 Hour	50mg SFC	IP	2.01	>240
6 Hour	50mg SFC	IP	2.46	56
6 Hour	50mg SFC	IP	2.17	88
10 Hour	50mg SFC	IP	2	131
14.5 Hour	50mg SFC	IP	1.83	226
16 Hour	50mg SFC	IP	1.73	117
16.5 Hour	50mg SFC	IP	1.81	217
17.5 Hour	50mg SFC	IP	1.75	214
18 Hour	50mg SFC	IP	1.71	71
18 Hour	50mg SFC	IP	1.62	86
22 Hour	50mg SFC	IP	1.57	65
24 Hour	50mg SFC	IP	1.64	71
30.5 Hour	50mg SFC	IP	1.58	28
33 Hour	50mg SFC	IP	1.61	25
41 Hour	50mg SFC	IP	1.26	<20
2 Hour	50mg PERIDAN	IP	1.85	>240
3.5 Hour	50mg PERIDAN	IP	1.66	>240
5 Hour	50mg PERIDAN	IP	2.06	>240
7 Hour	50mg PERIDAN	IP	1.85	136
8.5 Hour	50mg PERIDAN	IP	1.62	66
16 Hour	50mg PERIDAN	IP	1.47	34
17.5 Hour	50mg PERIDAN	IP	1.48	29
24 Hour	50mg PERIDAN	IP	1.47	21

## Sheet: Sigma Infection and Score
Model	Agent/Dose	SubQ%	Edge%	Adhesion Score	Culture	Mean adhesion score of negative culture
SQP	25mg Sigma	5	0	2.5	negative
SQP	25mg Sigma	12	0	6	negative
SQP	25mg Sigma	20	10	15	negative
SQP	25mg Sigma	15	2.5	8.75	negative
SQP	25mg Sigma	5	0	2.5	negative
SQP	25mg Sigma	10	0	5	negative
SQP	25mg Sigma	15	5	10	negative	7.1
SQP	25mg Sigma	35	25	30	positive
SQP	25mg Sigma	60	15	37.5	positive
SQP	25mg Sigma	70	0	35	positive
SQP	50mg Sigma	5	2.5	3.75	negative
SQP	50mg Sigma	0	0	0	negative
SQP	50mg Sigma	10	5	7.5	negative
SQP	50mg Sigma	10	5	7.5	negative
SQP	50mg Sigma	0	0	0	negative
SQP	50mg Sigma	20	2.5	11.25	negative
SQP	50mg Sigma	10	0	5	negative
SQP	50mg Sigma	10	0	5	negative
SQP	50mg Sigma	15	15	15	negative
SQP	50mg Sigma	10	0	5	negative
SQP	50mg Sigma	0	0	0	negative
SQP	50mg Sigma	15	2.5	8.75	negative
SQP	50mg Sigma	0	0	0	negative
SQP	50mg Sigma	5	0	2.5	negative	5.1
SQP	50mg Sigma	2.5	5	3.75	positive
SQP	50mg Sigma	70	60	65	positive
SQP	50mg Sigma	90	90	90	positive
SQP	50mg Sigma	15	40	27.5	positive
SQP	50mg Sigma	15	25	20	positive
SQP	75mg Sigma	0	5	2.5	negative
SQP	75mg Sigma	0	2.5	1.25	negative
SQP	75mg Sigma	10	0	5	negative
SQP	75mg Sigma	5	0	2.5	negative
SQP	75mg Sigma	5	0	2.5	negative	2.8
SQP	75mg Sigma	70	35	52.5	positive
SQP	75mg Sigma	15	0	7.5	positive
SQP	75mg Sigma	30	15	22.5	positive

## Sheet: Statistical Analysis
Table Analyzed	SigmaPeridanBolus						Number of families	1
							Number of comparisons per family	6
ANOVA summary							Alpha	0.05
F	4.258
P value	0.0125						Bonferroni's multiple comparisons test	Mean Diff.	95% CI of diff.	Significant?	Summary
P value summary	*
Are differences among means statistically significant? (P < 0.05)	Yes						80 mg Sigma (n = 5) vs. 40 mg Peridan (n = 3)	-14.67	-63.10 to 33.76	No	ns		A-B
R square	0.2918						80 mg Sigma (n = 5) vs. 80 mg Peridan (n = 4)	-43	-87.49 to 1.487	No	ns		A-C
							80 mg Sigma (n = 5) vs. Control No Treatment (n = 23)	-37.24	-69.96 to -4.516	Yes	*		A-D
Brown-Forsythe test							40 mg Peridan (n = 3) vs. 80 mg Peridan (n = 4)	-28.33	-78.98 to 22.32	No	ns		B-C
F (DFn, DFd)	3.768 (3, 31)						40 mg Peridan (n = 3) vs. Control No Treatment (n = 23)	-22.57	-63.28 to 18.14	No	ns		B-D
P value	0.0205						80 mg Peridan (n = 4) vs. Control No Treatment (n = 23)	5.761	-30.17 to 41.69	No	ns		C-D
P value summary	*
Significantly different standard deviations? (P < 0.05)	Yes
							Test details	Mean 1	Mean 2	Mean Diff.	SE of diff.	n1	n2	t	DF
Bartlett's test
Bartlett's statistic (corrected)							80 mg Sigma (n = 5) vs. 40 mg Peridan (n = 3)	12	26.67	-14.67	17.18	5	3	0.8535	31
P value							80 mg Sigma (n = 5) vs. 80 mg Peridan (n = 4)	12	55	-43	15.78	5	4	2.724	31
P value summary							80 mg Sigma (n = 5) vs. Control No Treatment (n = 23)	12	49.24	-37.24	11.61	5	23	3.207	31
Significantly different standard deviations? (P < 0.05)							40 mg Peridan (n = 3) vs. 80 mg Peridan (n = 4)	26.67	55	-28.33	17.97	3	4	1.577	31
							40 mg Peridan (n = 3) vs. Control No Treatment (n = 23)	26.67	49.24	-22.57	14.44	3	23	1.563	31
ANOVA table	SS	DF	MS	F (DFn, DFd)	P value		80 mg Peridan (n = 4) vs. Control No Treatment (n = 23)	55	49.24	5.761	12.75	4	23	0.4519	31
Treatment (between columns)	7072	3	2357	F (3, 31) = 4.258	P = 0.0125
Residual (within columns)	17165	31	553.7
Total	24237	34
Data summary
Number of treatments (columns)	4
Number of values (total)	35
Table Analyzed	SigmaPeridanSQP						Number of families	1
							Number of comparisons per family	21
ANOVA summary							Alpha	0.05
F	12.03
P value	< 0.0001						Bonferroni's multiple comparisons test	Mean Diff.	95% CI of diff.	Significant?	Summary
P value summary	****
Are differences among means statistically significant? (P < 0.05)	Yes						4.3 mg/day Sigma (n = 3) vs. 8.3 mg/day Sigma (n = 5)	0.75	-44.91 to 46.41	No	ns		A-B
R square	0.572						4.3 mg/day Sigma (n = 3) vs. 17.2 mg/day Sigma (n = 6)	6.667	-37.55 to 50.88	No	ns		A-C
							4.3 mg/day Sigma (n = 3) vs. 5.3 mg/day Peridan (n = 5)	4.25	-41.41 to 49.91	No	ns		A-D
Brown-Forsythe test							4.3 mg/day Sigma (n = 3) vs. 10.6 mg/day Peridan (n = 6)	3.75	-40.46 to 47.96	No	ns		A-E
F (DFn, DFd)	6.546 (6, 54)						4.3 mg/day Sigma (n = 3) vs. 2cc H2O Control (n = 13)	-35.58	-75.63 to 4.472	No	ns		A-F
P value	< 0.0001						4.3 mg/day Sigma (n = 3) vs. Control No Treatment (n = 23)	-41.74	-80.12 to -3.358	Yes	*		A-G
P value summary	****						8.3 mg/day Sigma (n = 5) vs. 17.2 mg/day Sigma (n = 6)	5.917	-31.94 to 43.78	No	ns		B-C
Significantly different standard deviations? (P < 0.05)	Yes						8.3 mg/day Sigma (n = 5) vs. 5.3 mg/day Peridan (n = 5)	3.5	-36.04 to 43.04	No	ns		B-D
							8.3 mg/day Sigma (n = 5) vs. 10.6 mg/day Peridan (n = 6)	3	-34.86 to 40.86	No	ns		B-E
Bartlett's test							8.3 mg/day Sigma (n = 5) vs. 2cc H2O Control (n = 13)	-36.33	-69.23 to -3.424	Yes	*		B-F
Bartlett's statistic (corrected)							8.3 mg/day Sigma (n = 5) vs. Control No Treatment (n = 23)	-42.49	-73.34 to -11.64	Yes	**		B-G
P value							17.2 mg/day Sigma (n = 6) vs. 5.3 mg/day Peridan (n = 5)	-2.417	-40.28 to 35.44	No	ns		C-D
P value summary							17.2 mg/day Sigma (n = 6) vs. 10.6 mg/day Peridan (n = 6)	-2.917	-39.02 to 33.18	No	ns		C-E
Significantly different standard deviations? (P < 0.05)							17.2 mg/day Sigma (n = 6) vs. 2cc H2O Control (n = 13)	-42.24	-73.10 to -11.38	Yes	**		C-F
							17.2 mg/day Sigma (n = 6) vs. Control No Treatment (n = 23)	-48.41	-77.07 to -19.74	Yes	****		C-G
ANOVA table	SS	DF	MS	F (DFn, DFd)	P value		5.3 mg/day Peridan (n = 5) vs. 10.6 mg/day Peridan (n = 6)	-0.5	-38.36 to 37.36	No	ns		D-E
Treatment (between columns)	27751	6	4625	F (6, 54) = 12.03	P < 0.0001		5.3 mg/day Peridan (n = 5) vs. 2cc H2O Control (n = 13)	-39.83	-72.73 to -6.924	Yes	**		D-F
Residual (within columns)	20766	54	384.6				5.3 mg/day Peridan (n = 5) vs. Control No Treatment (n = 23)	-45.99	-76.84 to -15.14	Yes	***		D-G
Total	48518	60					10.6 mg/day Peridan (n = 6) vs. 2cc H2O Control (n = 13)	-39.33	-70.19 to -8.467	Yes	**		E-F
							10.6 mg/day Peridan (n = 6) vs. Control No Treatment (n = 23)	-45.49	-74.15 to -16.83	Yes	***		E-G
Data summary							2cc H2O Control (n = 13) vs. Control No Treatment (n = 23)	-6.162	-27.86 to 15.53	No	ns		F-G
Number of treatments (columns)	7
Number of values (total)	61
							Test details	Mean 1	Mean 2	Mean Diff.	SE of diff.	n1	n2	t	DF
							4.3 mg/day Sigma (n = 3) vs. 8.3 mg/day Sigma (n = 5)	7.5	6.75	0.75	14.32	3	5	0.05237	54
							4.3 mg/day Sigma (n = 3) vs. 17.2 mg/day Sigma (n = 6)	7.5	0.8333	6.667	13.87	3	6	0.4808	54
							4.3 mg/day Sigma (n = 3) vs. 5.3 mg/day Peridan (n = 5)	7.5	3.25	4.25	14.32	3	5	0.2968	54
							4.3 mg/day Sigma (n = 3) vs. 10.6 mg/day Peridan (n = 6)	7.5	3.75	3.75	13.87	3	6	0.2704	54
							4.3 mg/day Sigma (n = 3) vs. 2cc H2O Control (n = 13)	7.5	43.08	-35.58	12.56	3	13	2.832	54
							4.3 mg/day Sigma (n = 3) vs. Control No Treatment (n = 23)	7.5	49.24	-41.74	12.04	3	23	3.467	54
							8.3 mg/day Sigma (n = 5) vs. 17.2 mg/day Sigma (n = 6)	6.75	0.8333	5.917	11.87	5	6	0.4983	54
							8.3 mg/day Sigma (n = 5) vs. 5.3 mg/day Peridan (n = 5)	6.75	3.25	3.5	12.4	5	5	0.2822	54
							8.3 mg/day Sigma (n = 5) vs. 10.6 mg/day Peridan (n = 6)	6.75	3.75	3	11.87	5	6	0.2526	54
							8.3 mg/day Sigma (n = 5) vs. 2cc H2O Control (n = 13)	6.75	43.08	-36.33	10.32	5	13	3.52	54
							8.3 mg/day Sigma (n = 5) vs. Control No Treatment (n = 23)	6.75	49.24	-42.49	9.676	5	23	4.391	54
							17.2 mg/day Sigma (n = 6) vs. 5.3 mg/day Peridan (n = 5)	0.8333	3.25	-2.417	11.87	6	5	0.2035	54
							17.2 mg/day Sigma (n = 6) vs. 10.6 mg/day Peridan (n = 6)	0.8333	3.75	-2.917	11.32	6	6	0.2576	54
							17.2 mg/day Sigma (n = 6) vs. 2cc H2O Control (n = 13)	0.8333	43.08	-42.24	9.679	6	13	4.365	54
							17.2 mg/day Sigma (n = 6) vs. Control No Treatment (n = 23)	0.8333	49.24	-48.41	8.99	6	23	5.385	54
							5.3 mg/day Peridan (n = 5) vs. 10.6 mg/day Peridan (n = 6)	3.25	3.75	-0.5	11.87	5	6	0.04211	54
							5.3 mg/day Peridan (n = 5) vs. 2cc H2O Control (n = 13)	3.25	43.08	-39.83	10.32	5	13	3.859	54
							5.3 mg/day Peridan (n = 5) vs. Control No Treatment (n = 23)	3.25	49.24	-45.99	9.676	5	23	4.753	54
							10.6 mg/day Peridan (n = 6) vs. 2cc H2O Control (n = 13)	3.75	43.08	-39.33	9.679	6	13	4.063	54
							10.6 mg/day Peridan (n = 6) vs. Control No Treatment (n = 23)	3.75	49.24	-45.49	8.99	6	23	5.06	54
							2cc H2O Control (n = 13) vs. Control No Treatment (n = 23)	43.08	49.24	-6.162	6.805	13	23	0.9056	54
